# Supplementary material for: Dysregulated miRNA-375, IL-17, TGF-β, and Microminerals Are Associated with Calpain-10 SNP 19 in Diabetic Patients: Correlation with Diabetic Nephropathy Stages
Source: Int J Mol Sci. 2023 Dec 13;24(24):17446. doi: 10.3390/ijms242417446 (PMC10744180; doi:10.3390/ijms242417446)
Supplement: Supplementary file 1 [file ijms-24-17446-s001.zip]

Archive with 1 entries (1 files):
- ijms-2690871-supplementary.pdf
